# Supplementary material for: Drylands soil bacterial community is affected by land use change and different irrigation practices in the Mezquital Valley, Mexico
Source: Sci Rep. 2018 Jan 23;8:1413. doi: 10.1038/s41598-018-19743-x (PMC5780513; doi:10.1038/s41598-018-19743-x)
Supplement: Supplementary file 2 — Supplementary Table S1 [file 41598_2018_19743_MOESM2_ESM.xls]

## Sheet: phy-che table .txt
Sample	Soil moisture (%)	pH	E.C. (microS/cm)	C (mg/g)	N (mg/g)	C:N	P (mg/kg)	Ca (g/kg)	Mg (g/kg)	K (g/kg)	Na (g/kg)	Crop	Sand (%)	Clay (%)	Silt (%)	Soil clasification
S1R1	12.5	6.65	352	16.685	1.555	10.7299	31.26	9.9	1.43	0.72	0.04	Shrubland	11.53	40.9	47.57	Silty clay
S1R2	11	6.44	510	20.255	1.61	12.5807	31.43	11.22	1.51	0.54	0.03
S1D1	6.5	6.4	615	15.065	1.32	11.4129	19.58	9.72	1.38	0.51	0.04	Shrubland
S1D2	15.2	6.58	580	20.23	2.115	9.56501	33.51	11.88	1.73	0.89	0.03
S2R1	37.1	6.78	1586	52.375	4.5	11.6389	44.84	15.17	2.27	0.96	0.03	Shrubland	11.41	50.1	38.49	Clay
S2R2	26.1	6.66	1402	44.46	3.86	11.5181	37.15	15.05	2.31	0.64	0.04
S2D1	17.8	6.93	2225	75.33	6.57	11.4658	56.22	17.02	2.21	0.74	0.04	Shrubland
S2D2	19	7.26	2609	68.905	6.455	10.6747	78.37	23.85	2.8	0.77	0.03
S3R1	29.3	7.83	1226	20.235	1.51	13.4007	14.1	22.87	2.29	0.74	0.09	Shrubland	13.39	56.5	30.11	Clay
S3R2	23.1	7.57	1016	17.23	1.435	12.007	4.99	22.77	2.32	0.43	0.08
S3D1	17	7.63	1254	17.685	1.555	11.373	3.36	21.8	2.1	0.45	0.08	Shrubland
S3D2	23.3	7.56	1290	20.24	1.63	12.4172	4.87	22.82	2.66	0.42	0.06
S4R1	8.8	7.28	240.8	14.98	1.255	11.9363	49.33	5.8	1.11	0.21	0.03	Shrubland	28.51	52.4	19.09	Clay
S4R2	25.5	7.32	351.3	38.96	3.335	11.6822	4.97	18.82	1.16	0.31	0.02
S4D1	10.5	6.91	1693	35.995	3.12	11.5369	8.16	14.52	0.91	0.35	0.04	Shrubland
S4D2	7.9	7.37	1486	32.42	3.035	10.682	10.32	21.27	1.09	0.45	0.02
R1R1	13.9	7.9	819	12.78	1.155	11.0649	23.87	11.75	1.14	1.47	0.03	Maize	12.17	38.9	48.93	Silty clay loam
R1R2	8.5	7.47	986	13.575	1.205	11.2656	30.22	12.15	1.2	1.02	0.03
R1D1	8	7.82	1153	13.14	1.185	11.0886	18.09	12.45	1.28	1.1	0.03	Fallow
R1D2	11.7	7.99	959	12.045	1.375	8.76	14.62	14.07	1.49	0.79	0.03
R2R1	42.1	7.74	1232	20.295	1.59	12.7642	10.64	16.6	2.84	0.76	0.19	Maize	5.39	62.1	32.51	Clay
R2R2	37.7	7.36	1269	20.325	1.665	12.2072	11.26	16.52	2.76	0.56	0.18
R2D1	11.2	7.48	1298	19.23	1.6	12.0187	7.1	15.62	2.96	0.58	0.25	Fallow
R2D2	17.8	7.55	1458	20.795	1.605	12.9564	9.68	18.35	3.33	0.7	0.17
R3R1	23.9	8.01	773	13.835	1.05	13.1762	15.14	17.65	0.75	0.75	0.04	Maize	19.58	45.7	34.72	Clay
R3R2	16.2	7.74	774	14.155	1.155	12.2554	18.79	18.65	0.76	0.59	0.05
R3D1	12.3	7.95	1035	14.42	1.375	10.4873	16.48	18.5	0.76	0.97	0.04	Fallow
R3D2	16.3	8.04	988	14.56	1.1	13.2364	15.9	21.8	0.88	0.82	0.04
R4R1	23.7	7.35	251.85	10.72	0.805	13.3168	6.66	15.75	1.49	0.26	0.06	Maize	30.93	48.8	20.27	Clay
R4R2	25.8	7.91	746	12.005	0.955	12.5707	4.36	17.38	1.41	0.35	0.07
R4D1	11.2	7.84	892	10.295	1.08	9.53241	2.75	15.22	1.36	0.29	0.08	Fallow
R4D2	11.5	8.02	940	10.745	0.8	13.4312	3.2	18.37	1.62	0.34	0.07
FW1R1	23.8	8.08	2007	25.945	1.77	14.6582	154.82	18.57	2.43	2.22	0.26	Maize	27.5	21.3	51.2	Loam
FW1R2	19.3	7.91	2434	29.17	2.355	12.3864	174.34	19.2	2.46	2.23	0.33
FW1D1	8.9	7.93	1797	31.3	2.02	15.495	23.61	20.62	2.44	2.02	0.23	Fallow
FW1D2	32	8.12	1509	32.195	2.215	14.535	27.42	19.97	2.26	1.75	0.17
FW2R1	26.4	8	1953	31.42	2.39	13.1464	29.73	19.45	2.52	2.05	0.25	Maize	45.27	21.6	33.13	Loam
FW2R2	22.6	8.09	1643	30.08	2.015	14.928	35.69	20.22	2.52	1.68	0.27
FW2D1	5.9	7.8	2185	11.86	2.41	4.92116	12.78	19.57	1.66	1.35	0.6	Fallow
FW2D2	25.3	8.02	1690	46.415	1.435	32.3449	13.41	17.95	1.4	1.39	0.43
FW3R1	27.1	8.06	2729	31.2	3.115	10.0161	137.47	17.72	2.08	4.9	0.37	Maize	53.05	26.4	20.55	Sandy clay loam
FW3R2	18.9	7.57	289.9	16.86	3.23	5.21981	35.65	7.07	0.86	0.34	0.03
FW3D1	6.6	7.95	756	46.31	2.91	15.9141	16.94	6.1	1.01	0.36	0.04	Fallow
FW3D2	14.6	7.65	822	11.47	1.39	8.2518	18.13	6.6	1.03	0.43	0.03
FW4R1	21.7	8.04	571.5	51.07	1.01	50.5644	10.51	20.22	1.62	1.1	0.43	Maize	33.57	43.2	23.23	Clay
FW4R2	24.5	7.09	163.05	11.36	0.95	11.9579	4.5	8.32	1.42	0.28	0.05
FW4D1	10.1	7.31	630	9.855	1.32	7.46591	4.84	9.37	1.51	0.34	0.14	Fallow
FW4D2	11.1	6.99	616	10.015	0.89	11.2528	3.9	8.6	1.35	0.36	0.08
DWW1R1	48.5	7.61	1905	19.755	1.97	10.0279	37.71	18.25	3.03	1.27	0.36	Maize	10.55	58.9	30.55	Clay
DWW1R2	45.9	7.81	1731	18.865	2.175	8.67356	34.8	19.2	3.09	1.03	0.39
DWW1D1	48.9	7.82	1933	20.945	2.465	8.49696	33.77	17.67	2.87	1.2	0.47	Oat
DWW1D2	36.4	7.86	1515	19.115	1.875	10.1947	27.9	16.87	2.85	1.11	0.11
DWW2R1	47.2	8	1302	17.26	1.54	11.2078	38.91	18.92	2.72	1.3	0.36	Maize	9.44	54.1	36.46	Clay
DWW2R2	65	8	1286	17.6775	1.885	9.37798	42.13	19.7	2.7	1.26	0.42
DWW2D1	17.8	7.87	1715	18.865	2.005	9.40898	38.73	23.6	3.11	1.2	0.36	Fallow
DWW2D2	27.8	7.87	1593	17.58	1.545	11.3786	40.6	19.3	2.72	1.55	0.07
DWW3R1	25.6	7.23	323.6	19.07	1.825	10.4493	72.02	6.15	2.1	0.55	0.3	Maize	36.92	40	23.08	Clay
DWW3R2	31.3	7.93	1151	20.925	2.355	8.88535	59.61	14.15	2.01	0.94	0.25
DWW3D1	7.7	7.76	1570	22.94	2.97	7.72391	70.79	18.9	2.52	1.27	0.24	Fallow
DWW3D2	11.7	7.62	1456	19.715	2.14	9.21262	56.98	14.45	1.97	1.06	0.24
DWW4R1	31.6	7.75	456.25	37.99	1.875	20.2613	149.43	21.2	2.4	0.91	0.19	Maize	46.81	32.79	20.4	Sandy clay loam
DWW4R2	31.2	6.96	307.2	18.08	2.025	8.9284	53.11	6.97	1.81	0.7	0.14
DWW4D1	28.4	6.98	1625	17.745	1.87	9.4893	52.89	8.12	2.17	0.81	0.24	Oat
DWW4D2	47	7	1529	17.52	2.115	8.28369	56.98	6.93	1.72	1.12	0.25
UTWW1R1	33.9	7.98	1575	18.935	1.725	10.9768	48.93	11.29	2.17	1.4	0.45	Maize	20.32	33.7	45.98	Clay loam
UTWW1R2	34.9	7.72	1807	19.295	2.46	7.8435	52.34	10.85	2.28	1.41	0.46
UTWW1D1	20.6	7.72	2120	19.365	1.95	9.93077	52.57	12.8	2.44	1.44	0.43	Fallow
UTWW1D2	30.7	7.59	2467	18.725	1.925	9.72727	58.99	12.12	2.24	1.33	0.47
UTWW2R1	46.7	7.21	1414	27.645	2.76	10.0163	76.94	10.22	3.35	1.51	0.54	Maize	2.79	60.5	36.71	Clay
UTWW2R2	41.2	7.25	1511	28.555	2.775	10.2901	71.29	11.62	3.79	1.79	0.59
UTWW2D1	30.8	7.29	1608	29.695	2.985	9.94807	75.95	11.42	3.75	1.83	0.62	Oat
UTWW2D2	26.3	7.29	1669	28.935	2.72	10.6379	80.35	10.3	3.19	1.87	0.64
UTWW3R1	36.4	7.15	1082	21.72	2.06	10.5437	84.14	7.92	2.5	1.1	0.34	Maize	22.05	44.1	33.85	Clay
UTWW3R2	33.1	7.07	1139	22.065	2.21	9.98416	87.1	8.37	2.61	1.23	0.35
UTWW3D1	36.9	6.83	1639	22.28	2.36	9.44068	85.63	8.83	2.94	1.16	0.36	Lucerne
UTWW3D2	23.2	7.01	1463	21.75	2.155	10.0928	92.79	8.2	2.66	1.31	0.37
UTWW4R1	38.8	7.4	1582	22.665	2.28	9.94079	77.98	9.15	2.41	0.78	0.43	Maize	12.88	61.18	38.82	Clay
UTWW4R2	20.7	7.19	1461	22.47	2.5	8.988	82.19	8.25	2.52	0.98	0.5
UTWW4D1	30.9	7.08	1998	25.225	2.89	8.72837	76.15	9.62	2.84	1.65	0.62	Grass
UTWW4D2	47.2	7.35	2030	25.6	2.795	9.15921	78.5	8.05	2.4	0.92	0.61
